# Supplementary material for: Photosymbiotic ascidians from Pari Island (Thousand Islands, Indonesia)
Source: Zookeys. 2014 Jun 30;(422):1–10. doi: 10.3897/zookeys.422.7431 (PMC4109442; doi:10.3897/zookeys.422.7431)
Supplement: XML Treatment for Didemnum molle [file zookeys.422.7431-treatment1.xml]

<!DOCTYPE tp:taxon-treatment
  PUBLIC "-//TaxonX//DTD Taxonomic Treatment Publishing DTD v0 20100105//EN" "tax-treatment-NSO.dtd">
<tp:taxon-treatment xmlns:tp="http://www.plazi.org/taxpub"><tp:treatment-meta><kwd-group><label>Taxon classification</label><kwd><named-content content-type="kingdom">Animalia</named-content></kwd><kwd><named-content content-type="order">Aplousobranchia</named-content></kwd><kwd><named-content content-type="family">Didemnidae</named-content></kwd></kwd-group><mixed-citation publication-type="journal"><person-group><name><surname>Hirose</surname><given-names>Euichi</given-names></name><name><surname>Iskandar</surname><given-names>Budhi Hascaryo</given-names></name><name><surname>Wardiatno</surname><given-names>Yusli</given-names></name></person-group><article-title>Photosymbiotic ascidians from Pari Island (Thousand Islands, Indonesia)</article-title><source>Zookeys</source><day>30</day><month>6</month><year>2014</year><volume>2014</volume><issue>422</issue><fpage>1</fpage><lpage>10</lpage><pub-id pub-id-type="doi">10.3897/zookeys.422.7431</pub-id></mixed-citation></tp:treatment-meta><tp:nomenclature><tp:taxon-name>
                        <tp:taxon-name-part taxon-name-part-type="genus">Didemnum</tp:taxon-name-part>
                        <tp:taxon-name-part taxon-name-part-type="species">molle</tp:taxon-name-part>
                    </tp:taxon-name><tp:taxon-authority>Herdman, 1886</tp:taxon-authority><xref ref-type="fig" rid="F2">Fig. 2A</xref><tp:nomenclature-citation-list><tp:nomenclature-citation><tp:taxon-name>Diplosomoides molle</tp:taxon-name><comment> Herdman, 1886</comment></tp:nomenclature-citation><tp:nomenclature-citation><tp:taxon-name>Leptoclinum molle</tp:taxon-name><comment> (Herdman, 1886)</comment></tp:nomenclature-citation><tp:nomenclature-citation><tp:taxon-name>Lissoclinum molle</tp:taxon-name><comment> (Herdman, 1886)</comment></tp:nomenclature-citation><tp:nomenclature-citation><tp:taxon-name>Didemnum sycon</tp:taxon-name><comment> Michaelsen, 1920</comment></tp:nomenclature-citation></tp:nomenclature-citation-list></tp:nomenclature><tp:treatment-sec sec-type="Specimen"><title>Specimen.</title><p>MZB. Asc. 00001</p></tp:treatment-sec><tp:treatment-sec sec-type="Habitat"><title>Habitat.</title><p>Coral limestone at reef crest.</p></tp:treatment-sec><tp:treatment-sec sec-type="Remarks"><title>Remarks.</title><p>Colonies were dome-shaped. Several morphotypes in colony shape and color exist in this species (i.e., brown, gray, white, large, and small type). These morphotypes can also be distinguished by the partial sequence of the cytochrome oxidase subunit I (COI) gene (<xref ref-type="bibr" rid="B8">M. Hirose et al. 2009</xref>; <xref ref-type="bibr" rid="B9">Hirose et al. 2010a</xref>). Brown-type colonies were found in the present survey. <italic><tp:taxon-name>Prochloron</tp:taxon-name></italic> cells were distributed within the common cloacal cavity. Testis and/or oocyte were found in some zooids.</p><fig id="F2" position="float" orientation="portrait"><label>Figure 2.</label><caption><p>Photosymbiotic ascidians with tunic spicules. Colonies <italic>in situ</italic> and tunic spicules (inset) of <italic><tp:taxon-name>Didemnum molle</tp:taxon-name></italic> (<bold>A</bold>), <italic><tp:taxon-name>Trididemnum miniatum</tp:taxon-name></italic> (<bold>B</bold>), <italic><tp:taxon-name>Lissoclinum patella</tp:taxon-name></italic> (<bold>C</bold>), <italic><tp:taxon-name>Lissoclinum punctatum</tp:taxon-name></italic> (<bold>D</bold>), and <italic><tp:taxon-name>Lissoclinum timorense</tp:taxon-name></italic> (<bold>E</bold>). Tunic cells contain <italic><tp:taxon-name>Prochloron</tp:taxon-name></italic> cells in the tunic of <italic><tp:taxon-name>Lissoclinum punctatum</tp:taxon-name></italic> (<bold>F</bold>). Scale bars = 20 µm.</p></caption><graphic xmlns:xlink="http://www.w3.org/1999/xlink" xlink:href="zookeys-422-001-g002.jpg" position="float" orientation="portrait" xlink:type="simple"/></fig></tp:treatment-sec><ref-list><ref id="B8"><mixed-citation xmlns:xlink="http://www.w3.org/1999/xlink" xlink:type="simple"><person-group><name name-style="western"><surname>Hirose</surname><given-names>M</given-names></name><name name-style="western"><surname>Yokobori</surname><given-names>S</given-names></name><name name-style="western"><surname>Hirose</surname><given-names>E</given-names></name></person-group> (<year>2009</year>) <article-title>Potential speciation of morphotypes in the photosymbiotic ascidian <italic>Didemnum molle</italic> in the Ryukyu Archipelago, Japan.</article-title><source>Coral Reefs</source><volume>28</volume>: <fpage>119</fpage>–<lpage>126</lpage>. doi: <ext-link ext-link-type="doi" xlink:href="10.1007/s00338-008-0425-0" xlink:type="simple">10.1007/s00338-008-0425-0</ext-link></mixed-citation></ref><ref id="B9"><mixed-citation xmlns:xlink="http://www.w3.org/1999/xlink" xlink:type="simple"><person-group><name name-style="western"><surname>Hirose</surname><given-names>M</given-names></name><name name-style="western"><surname>Nozawa</surname><given-names>Y</given-names></name><name name-style="western"><surname>Hirose</surname><given-names>E</given-names></name></person-group> (<year>2010a</year>) <article-title>Genetic isolation among morphotypes in the photosymbiotic didemnid <italic>Didemnum molle</italic> (Ascidiacea, Tunicata) from the Ryukyus and Taiwan.</article-title><source>Zoological Science</source><volume>27</volume>: <fpage>959</fpage>–<lpage>964</lpage>. doi: <ext-link ext-link-type="doi" xlink:href="10.2108/zsj.27.959" xlink:type="simple">10.2108/zsj.27.959</ext-link></mixed-citation></ref></ref-list></tp:taxon-treatment>
