# Supplementary material for: Photosymbiotic ascidians from Pari Island (Thousand Islands, Indonesia)
Source: Zookeys. 2014 Jun 30;(422):1–10. doi: 10.3897/zookeys.422.7431 (PMC4109442; doi:10.3897/zookeys.422.7431)
Supplement: XML Treatment for Trididemnum miniatum [file zookeys.422.7431-treatment2.xml]

<!DOCTYPE tp:taxon-treatment
  PUBLIC "-//TaxonX//DTD Taxonomic Treatment Publishing DTD v0 20100105//EN" "tax-treatment-NSO.dtd">
<tp:taxon-treatment xmlns:tp="http://www.plazi.org/taxpub"><tp:treatment-meta><kwd-group><label>Taxon classification</label><kwd><named-content content-type="kingdom">Animalia</named-content></kwd><kwd><named-content content-type="order">Aplousobranchia</named-content></kwd><kwd><named-content content-type="family">Didemnidae</named-content></kwd></kwd-group><mixed-citation publication-type="journal"><person-group><name><surname>Hirose</surname><given-names>Euichi</given-names></name><name><surname>Iskandar</surname><given-names>Budhi Hascaryo</given-names></name><name><surname>Wardiatno</surname><given-names>Yusli</given-names></name></person-group><article-title>Photosymbiotic ascidians from Pari Island (Thousand Islands, Indonesia)</article-title><source>Zookeys</source><day>30</day><month>6</month><year>2014</year><volume>2014</volume><issue>422</issue><fpage>1</fpage><lpage>10</lpage><pub-id pub-id-type="doi">10.3897/zookeys.422.7431</pub-id></mixed-citation></tp:treatment-meta><tp:nomenclature><tp:taxon-name>
                        <tp:taxon-name-part taxon-name-part-type="genus">Trididemnum</tp:taxon-name-part>
                        <tp:taxon-name-part taxon-name-part-type="species">miniatum</tp:taxon-name-part>
                    </tp:taxon-name><tp:taxon-authority>Kott, 1977</tp:taxon-authority><xref ref-type="fig" rid="F2">Fig. 2B</xref></tp:nomenclature><tp:treatment-sec sec-type="Specimens"><title>Specimens.</title><p>MZB. Asc. 00002</p></tp:treatment-sec><tp:treatment-sec sec-type="Habitat"><title>Habitat.</title><p>Dead coral skeletons and macroalgae in shallow back reef.</p><!--PageBreak--></tp:treatment-sec><tp:treatment-sec sec-type="Remarks"><title>Remarks.</title><p>Thin sheets of colonies were white in exposed habitat and pale green in shaded habitat, depending on the amount of calcareous spicules in the tunic. <italic><tp:taxon-name>Prochloron</tp:taxon-name></italic> cells were distributed within the tunic.</p><!--PageBreak--></tp:treatment-sec><tp:treatment-sec><!--Section generated to contain objects referenced in tp:taxon-treatment.--><fig id="F2" position="float" orientation="portrait"><label>Figure 2.</label><caption><p>Photosymbiotic ascidians with tunic spicules. Colonies <italic>in situ</italic> and tunic spicules (inset) of <italic><tp:taxon-name>Didemnum molle</tp:taxon-name></italic> (<bold>A</bold>), <italic><tp:taxon-name>Trididemnum miniatum</tp:taxon-name></italic> (<bold>B</bold>), <italic><tp:taxon-name>Lissoclinum patella</tp:taxon-name></italic> (<bold>C</bold>), <italic><tp:taxon-name>Lissoclinum punctatum</tp:taxon-name></italic> (<bold>D</bold>), and <italic><tp:taxon-name>Lissoclinum timorense</tp:taxon-name></italic> (<bold>E</bold>). Tunic cells contain <italic><tp:taxon-name>Prochloron</tp:taxon-name></italic> cells in the tunic of <italic><tp:taxon-name>Lissoclinum punctatum</tp:taxon-name></italic> (<bold>F</bold>). Scale bars = 20 µm.</p></caption><graphic xmlns:xlink="http://www.w3.org/1999/xlink" xlink:href="zookeys-422-001-g002.jpg" position="float" orientation="portrait" xlink:type="simple"/></fig></tp:treatment-sec></tp:taxon-treatment>
