# Supplementary material for: Photosymbiotic ascidians from Pari Island (Thousand Islands, Indonesia)
Source: Zookeys. 2014 Jun 30;(422):1–10. doi: 10.3897/zookeys.422.7431 (PMC4109442; doi:10.3897/zookeys.422.7431)
Supplement: XML Treatment for Lissoclinum punctatum [file zookeys.422.7431-treatment4.xml]

<!DOCTYPE tp:taxon-treatment
  PUBLIC "-//TaxonX//DTD Taxonomic Treatment Publishing DTD v0 20100105//EN" "tax-treatment-NSO.dtd">
<tp:taxon-treatment xmlns:tp="http://www.plazi.org/taxpub"><tp:treatment-meta><kwd-group><label>Taxon classification</label><kwd><named-content content-type="kingdom">Animalia</named-content></kwd><kwd><named-content content-type="order">Aplousobranchia</named-content></kwd><kwd><named-content content-type="family">Didemnidae</named-content></kwd></kwd-group><mixed-citation publication-type="journal"><person-group><name><surname>Hirose</surname><given-names>Euichi</given-names></name><name><surname>Iskandar</surname><given-names>Budhi Hascaryo</given-names></name><name><surname>Wardiatno</surname><given-names>Yusli</given-names></name></person-group><article-title>Photosymbiotic ascidians from Pari Island (Thousand Islands, Indonesia)</article-title><source>Zookeys</source><day>30</day><month>6</month><year>2014</year><volume>2014</volume><issue>422</issue><fpage>1</fpage><lpage>10</lpage><pub-id pub-id-type="doi">10.3897/zookeys.422.7431</pub-id></mixed-citation></tp:treatment-meta><tp:nomenclature><tp:taxon-name>
                        <tp:taxon-name-part taxon-name-part-type="genus">Lissoclinum</tp:taxon-name-part>
                        <tp:taxon-name-part taxon-name-part-type="species">punctatum</tp:taxon-name-part>
                    </tp:taxon-name><tp:taxon-authority>Kott, 1977</tp:taxon-authority><xref ref-type="fig" rid="F2">Fig. 2D, F</xref></tp:nomenclature><tp:treatment-sec sec-type="Specimens"><title>Specimens.</title><p>MZB. Asc. 00004</p></tp:treatment-sec><tp:treatment-sec sec-type="Habitat"><title>Habitat.</title><p>Shaded side of dead coral skeletons in reef flat.</p></tp:treatment-sec><tp:treatment-sec sec-type="Remarks"><title>Remarks.</title><p>Colonies were irregularly shaped sheets. Globular spicules (<xref ref-type="fig" rid="F1">Fig. 1D</xref>, inset) form a capsule-like aggregation enveloping each zooid. <italic><tp:taxon-name>Prochloron</tp:taxon-name></italic> was distributed within the common cloacal cavities and tunic. As reported in <xref ref-type="bibr" rid="B5">Hirose et al. (1996)</xref>, algal cells in the tunic were contained in the tunic cells of the host ascidian (<xref ref-type="fig" rid="F1">Fig. 1F</xref>).</p></tp:treatment-sec><tp:treatment-sec><!--Section generated to contain objects referenced in tp:taxon-treatment.--><fig id="F2" position="float" orientation="portrait"><label>Figure 2.</label><caption><p>Photosymbiotic ascidians with tunic spicules. Colonies <italic>in situ</italic> and tunic spicules (inset) of <italic><tp:taxon-name>Didemnum molle</tp:taxon-name></italic> (<bold>A</bold>), <italic><tp:taxon-name>Trididemnum miniatum</tp:taxon-name></italic> (<bold>B</bold>), <italic><tp:taxon-name>Lissoclinum patella</tp:taxon-name></italic> (<bold>C</bold>), <italic><tp:taxon-name>Lissoclinum punctatum</tp:taxon-name></italic> (<bold>D</bold>), and <italic><tp:taxon-name>Lissoclinum timorense</tp:taxon-name></italic> (<bold>E</bold>). Tunic cells contain <italic><tp:taxon-name>Prochloron</tp:taxon-name></italic> cells in the tunic of <italic><tp:taxon-name>Lissoclinum punctatum</tp:taxon-name></italic> (<bold>F</bold>). Scale bars = 20 µm.</p></caption><graphic xmlns:xlink="http://www.w3.org/1999/xlink" xlink:href="zookeys-422-001-g002.jpg" position="float" orientation="portrait" xlink:type="simple"/></fig><fig id="F1" position="float" orientation="portrait"><label>Figure 1.</label><caption><p>Location of Thousand Islands, Indonesia (<bold>A</bold>) and the surveyed area off Pari Island (<bold>B</bold>).</p></caption><graphic xmlns:xlink="http://www.w3.org/1999/xlink" xlink:href="zookeys-422-001-g001.jpg" position="float" orientation="portrait" xlink:type="simple"/></fig></tp:treatment-sec><ref-list><ref id="B5"><mixed-citation xmlns:xlink="http://www.w3.org/1999/xlink" xlink:type="simple"><person-group><name name-style="western"><surname>Hirose</surname><given-names>E</given-names></name><name name-style="western"><surname>Maruyama</surname><given-names>T</given-names></name><name name-style="western"><surname>Cheng</surname><given-names>L</given-names></name><name name-style="western"><surname>Lewin</surname><given-names>RA</given-names></name></person-group> (<year>1996</year>) <article-title>Intracellular symbiosis of a photosynthetic prokaryote, <italic>Prochloron</italic> sp., in a colonial ascidian.</article-title><source>Invertebrate Biology</source><volume>115</volume>: <fpage>343</fpage>–<lpage>348</lpage>. doi: <ext-link ext-link-type="doi" xlink:href="10.2307/3227023" xlink:type="simple">10.2307/3227023</ext-link></mixed-citation></ref></ref-list></tp:taxon-treatment>
