# Supplementary material for: Photosymbiotic ascidians from Pari Island (Thousand Islands, Indonesia)
Source: Zookeys. 2014 Jun 30;(422):1–10. doi: 10.3897/zookeys.422.7431 (PMC4109442; doi:10.3897/zookeys.422.7431)
Supplement: XML Treatment for Lissoclinum timorense [file zookeys.422.7431-treatment5.xml]

<!DOCTYPE tp:taxon-treatment
  PUBLIC "-//TaxonX//DTD Taxonomic Treatment Publishing DTD v0 20100105//EN" "tax-treatment-NSO.dtd">
<tp:taxon-treatment xmlns:tp="http://www.plazi.org/taxpub"><tp:treatment-meta><kwd-group><label>Taxon classification</label><kwd><named-content content-type="kingdom">Animalia</named-content></kwd><kwd><named-content content-type="order">Aplousobranchia</named-content></kwd><kwd><named-content content-type="family">Didemnidae</named-content></kwd></kwd-group><mixed-citation publication-type="journal"><person-group><name><surname>Hirose</surname><given-names>Euichi</given-names></name><name><surname>Iskandar</surname><given-names>Budhi Hascaryo</given-names></name><name><surname>Wardiatno</surname><given-names>Yusli</given-names></name></person-group><article-title>Photosymbiotic ascidians from Pari Island (Thousand Islands, Indonesia)</article-title><source>Zookeys</source><day>30</day><month>6</month><year>2014</year><volume>2014</volume><issue>422</issue><fpage>1</fpage><lpage>10</lpage><pub-id pub-id-type="doi">10.3897/zookeys.422.7431</pub-id></mixed-citation></tp:treatment-meta><tp:nomenclature><tp:taxon-name>
                        <tp:taxon-name-part taxon-name-part-type="genus">Lissoclinum</tp:taxon-name-part>
                        <tp:taxon-name-part taxon-name-part-type="species">timorense</tp:taxon-name-part>
                    </tp:taxon-name><tp:taxon-authority>(Sluiter, 1909)</tp:taxon-authority><xref ref-type="fig" rid="F2">Fig. 2E</xref><tp:nomenclature-citation-list><tp:nomenclature-citation><tp:taxon-name>Didemnum timorensis</tp:taxon-name><comment> Sluiter, 1909</comment></tp:nomenclature-citation><tp:nomenclature-citation><tp:taxon-name>Didemnum voeltzkowi</tp:taxon-name><comment> Michaelsen, 1920</comment></tp:nomenclature-citation><tp:nomenclature-citation><tp:taxon-name>Lissoclinum timorensis</tp:taxon-name><comment> (Sluiter, 1909)</comment></tp:nomenclature-citation><tp:nomenclature-citation><tp:taxon-name>Lissoclinum voeltzkowi</tp:taxon-name><comment> (Michaelsen, 1920)</comment></tp:nomenclature-citation></tp:nomenclature-citation-list></tp:nomenclature><tp:treatment-sec sec-type="Specimens"><title>Specimens.</title><p>MZB. Asc. 00005</p></tp:treatment-sec><tp:treatment-sec sec-type="Habitat"><title>Habitat.</title><p>Dead coral skeletons and clefts between coral limestones in back reef and shallow reef flat.</p><!--PageBreak--></tp:treatment-sec><tp:treatment-sec sec-type="Remarks"><title>Remarks.</title><p>Colonies had linguiform projections of the tunic around the colony periphery and sometimes on the colony surface. Tunic contains both stellate and globular spicules (<xref ref-type="fig" rid="F1">Fig. 1E</xref>, inset). <italic><tp:taxon-name>Prochloron</tp:taxon-name></italic> cells were distributed within the common cloacal cavity.</p><p>Because the zooids of <italic><tp:taxon-name>Lissoclinum bistratum</tp:taxon-name></italic> and <italic><tp:taxon-name>Lissoclinum timorense</tp:taxon-name></italic> are very similar in morphology, <xref ref-type="bibr" rid="B15">Monniot and Monniot (2001)</xref> proposed that <italic><tp:taxon-name>Lissoclinum timorense</tp:taxon-name></italic> is a junior synonym of <italic><tp:taxon-name>Lissoclinum bistratum</tp:taxon-name></italic>. Typical colonies of the two species are easily distinguishable by the presence or absence of linguiform projections on the colony surfaces, although intermediate forms between the two exist. <xref ref-type="bibr" rid="B12">Kott (2001)</xref> discriminated the two species based on the presence or absence of stellate spicules. However, the two species defined by spicule type could not be discriminated by molecular phylogeny based on partial COI gene sequences (<xref ref-type="bibr" rid="B10">Hirose et al. 2010b</xref>). We did not find <italic><tp:taxon-name>Lissoclinum bistratum</tp:taxon-name></italic>-type colonies in the present survey, although they are common in reef crests of the Ryukyus.</p></tp:treatment-sec><tp:treatment-sec><!--Section generated to contain objects referenced in tp:taxon-treatment.--><fig id="F2" position="float" orientation="portrait"><label>Figure 2.</label><caption><p>Photosymbiotic ascidians with tunic spicules. Colonies <italic>in situ</italic> and tunic spicules (inset) of <italic><tp:taxon-name>Didemnum molle</tp:taxon-name></italic> (<bold>A</bold>), <italic><tp:taxon-name>Trididemnum miniatum</tp:taxon-name></italic> (<bold>B</bold>), <italic><tp:taxon-name>Lissoclinum patella</tp:taxon-name></italic> (<bold>C</bold>), <italic><tp:taxon-name>Lissoclinum punctatum</tp:taxon-name></italic> (<bold>D</bold>), and <italic><tp:taxon-name>Lissoclinum timorense</tp:taxon-name></italic> (<bold>E</bold>). Tunic cells contain <italic><tp:taxon-name>Prochloron</tp:taxon-name></italic> cells in the tunic of <italic><tp:taxon-name>Lissoclinum punctatum</tp:taxon-name></italic> (<bold>F</bold>). Scale bars = 20 µm.</p></caption><graphic xmlns:xlink="http://www.w3.org/1999/xlink" xlink:href="zookeys-422-001-g002.jpg" position="float" orientation="portrait" xlink:type="simple"/></fig><fig id="F1" position="float" orientation="portrait"><label>Figure 1.</label><caption><p>Location of Thousand Islands, Indonesia (<bold>A</bold>) and the surveyed area off Pari Island (<bold>B</bold>).</p></caption><graphic xmlns:xlink="http://www.w3.org/1999/xlink" xlink:href="zookeys-422-001-g001.jpg" position="float" orientation="portrait" xlink:type="simple"/></fig></tp:treatment-sec><ref-list><ref id="B15"><mixed-citation xmlns:xlink="http://www.w3.org/1999/xlink" xlink:type="simple"><person-group><name name-style="western"><surname>Monniot</surname><given-names>F</given-names></name><name name-style="western"><surname>Monniot</surname><given-names>C</given-names></name></person-group> (<year>2001</year>) <article-title>Ascidians from the tropical western Pacific.</article-title><source>Zoosystema</source><volume>23</volume>: <fpage>201</fpage>–<lpage>383</lpage>.</mixed-citation></ref><ref id="B12"><mixed-citation xmlns:xlink="http://www.w3.org/1999/xlink" xlink:type="simple"><person-group><name name-style="western"><surname>Kott</surname><given-names>P</given-names></name></person-group> (<year>2001</year>) <article-title>The Australian Ascidiacea part 4, Aplousobranchia (3), Didemnidae.</article-title><source>Memoirs of the Queensland Museum</source><volume>47</volume>: <fpage>1</fpage>–<lpage>408</lpage>.</mixed-citation></ref><ref id="B10"><mixed-citation xmlns:xlink="http://www.w3.org/1999/xlink" xlink:type="simple"><person-group><name name-style="western"><surname>Hirose</surname><given-names>M</given-names></name><name name-style="western"><surname>Tochikubo</surname><given-names>T</given-names></name><name name-style="western"><surname>Hirose</surname><given-names>E</given-names></name></person-group> (<year>2010b</year>) <article-title>Taxonomic significance of tunic spicules in photosymbiotic ascidians: a quantitative and molecular evaluation.</article-title><source>Journal of the Marine Biological Association of the United Kingdom</source><volume>90</volume>: <fpage>1065</fpage>–<lpage>1071</lpage>. doi: <ext-link ext-link-type="doi" xlink:href="10.1017/s0025315409991263" xlink:type="simple">10.1017/s0025315409991263</ext-link></mixed-citation></ref></ref-list></tp:taxon-treatment>
