# Supplementary material for: Photosymbiotic ascidians from Pari Island (Thousand Islands, Indonesia)
Source: Zookeys. 2014 Jun 30;(422):1–10. doi: 10.3897/zookeys.422.7431 (PMC4109442; doi:10.3897/zookeys.422.7431)
Supplement: XML Treatment for Diplosoma gumavirens [file zookeys.422.7431-treatment6.xml]

<!DOCTYPE tp:taxon-treatment
  PUBLIC "-//TaxonX//DTD Taxonomic Treatment Publishing DTD v0 20100105//EN" "tax-treatment-NSO.dtd">
<tp:taxon-treatment xmlns:tp="http://www.plazi.org/taxpub"><tp:treatment-meta><kwd-group><label>Taxon classification</label><kwd><named-content content-type="kingdom">Animalia</named-content></kwd><kwd><named-content content-type="order">Aplousobranchia</named-content></kwd><kwd><named-content content-type="family">Didemnidae</named-content></kwd></kwd-group><mixed-citation publication-type="journal"><person-group><name><surname>Hirose</surname><given-names>Euichi</given-names></name><name><surname>Iskandar</surname><given-names>Budhi Hascaryo</given-names></name><name><surname>Wardiatno</surname><given-names>Yusli</given-names></name></person-group><article-title>Photosymbiotic ascidians from Pari Island (Thousand Islands, Indonesia)</article-title><source>Zookeys</source><day>30</day><month>6</month><year>2014</year><volume>2014</volume><issue>422</issue><fpage>1</fpage><lpage>10</lpage><pub-id pub-id-type="doi">10.3897/zookeys.422.7431</pub-id></mixed-citation></tp:treatment-meta><tp:nomenclature><tp:taxon-name>
                        <tp:taxon-name-part taxon-name-part-type="genus">Diplosoma</tp:taxon-name-part>
                        <tp:taxon-name-part taxon-name-part-type="species">gumavirens</tp:taxon-name-part>
                    </tp:taxon-name><tp:taxon-authority>Hirose &amp; Oka, 2009</tp:taxon-authority><xref ref-type="fig" rid="F3">Fig. 3A, B</xref></tp:nomenclature><tp:treatment-sec sec-type="Specimens"><title>Specimens.</title><p>MZB. Asc. 00006</p></tp:treatment-sec><tp:treatment-sec sec-type="Habitat"><title>Habitat.</title><p>Shaded side of dead coral branches in reef flat.</p></tp:treatment-sec><tp:treatment-sec sec-type="Remarks"><title>Remarks.</title><p>Colonies were oval cushions and entirely green due to <italic><tp:taxon-name>Prochloron</tp:taxon-name></italic> cells distributed within the common cloacal cavities. A blue ring of structural color encircled each branchial siphon. Retractor muscle emerged from halfway along esophageal neck of a zooid. On each of the right and left halves of the branchial sac, there were five stigmata in the first (top), second, and third stigmatal rows and four stigmata in the fourth row (bottom). Here, we describe the pattern of stigma number as 5–5–5–4. This record is the first of this species from outside of the Taiwan–Ryukyu area.</p><fig id="F3" position="float" orientation="portrait"><label>Figure 3.</label><caption><p>Photosymbiotic ascidians without tunic spicules (<italic><tp:taxon-name>Diplosoma</tp:taxon-name></italic> species). Colonies <italic>in situ</italic> and thorax of zooid of <italic><tp:taxon-name>Diplosoma gumavirens</tp:taxon-name></italic> (<bold>A, B</bold>), <italic><tp:taxon-name>Diplosoma simile</tp:taxon-name></italic> (<bold>C, D</bold>), <italic><tp:taxon-name>Diplosoma simileguwa</tp:taxon-name></italic> (<bold>E, F</bold>), and <italic><tp:taxon-name>Diplosoma virens</tp:taxon-name></italic> (<bold>G, H</bold>). <bold>en</bold> endostyle; <bold>es</bold> esophagus; <bold>rt</bold> retractor muscle. Scale bars = 0.1 mm.</p></caption><graphic xmlns:xlink="http://www.w3.org/1999/xlink" xlink:href="zookeys-422-001-g003.jpg" position="float" orientation="portrait" xlink:type="simple"/></fig></tp:treatment-sec></tp:taxon-treatment>
