# Supplementary material for: Photosymbiotic ascidians from Pari Island (Thousand Islands, Indonesia)
Source: Zookeys. 2014 Jun 30;(422):1–10. doi: 10.3897/zookeys.422.7431 (PMC4109442; doi:10.3897/zookeys.422.7431)
Supplement: XML Treatment for Diplosoma simile [file zookeys.422.7431-treatment7.xml]

<!DOCTYPE tp:taxon-treatment
  PUBLIC "-//TaxonX//DTD Taxonomic Treatment Publishing DTD v0 20100105//EN" "tax-treatment-NSO.dtd">
<tp:taxon-treatment xmlns:tp="http://www.plazi.org/taxpub"><tp:treatment-meta><kwd-group><label>Taxon classification</label><kwd><named-content content-type="kingdom">Animalia</named-content></kwd><kwd><named-content content-type="order">Aplousobranchia</named-content></kwd><kwd><named-content content-type="family">Didemnidae</named-content></kwd></kwd-group><mixed-citation publication-type="journal"><person-group><name><surname>Hirose</surname><given-names>Euichi</given-names></name><name><surname>Iskandar</surname><given-names>Budhi Hascaryo</given-names></name><name><surname>Wardiatno</surname><given-names>Yusli</given-names></name></person-group><article-title>Photosymbiotic ascidians from Pari Island (Thousand Islands, Indonesia)</article-title><source>Zookeys</source><day>30</day><month>6</month><year>2014</year><volume>2014</volume><issue>422</issue><fpage>1</fpage><lpage>10</lpage><pub-id pub-id-type="doi">10.3897/zookeys.422.7431</pub-id></mixed-citation></tp:treatment-meta><tp:nomenclature><tp:taxon-name>
                        <tp:taxon-name-part taxon-name-part-type="genus">Diplosoma</tp:taxon-name-part>
                        <tp:taxon-name-part taxon-name-part-type="species">simile</tp:taxon-name-part>
                    </tp:taxon-name><tp:taxon-authority>(Sluiter, 1909)</tp:taxon-authority><xref ref-type="fig" rid="F3">Fig. 3C, D</xref><tp:nomenclature-citation-list><tp:nomenclature-citation><tp:taxon-name>Diplosoma midori</tp:taxon-name><comment> (Tokioka, 1954)</comment></tp:nomenclature-citation><tp:nomenclature-citation><tp:taxon-name>Leptoclinum midori</tp:taxon-name><comment> Tokioka, 1954</comment></tp:nomenclature-citation><tp:nomenclature-citation><tp:taxon-name>Leptoclinum simile</tp:taxon-name><comment> Sluiter, 1909</comment></tp:nomenclature-citation></tp:nomenclature-citation-list></tp:nomenclature><tp:treatment-sec sec-type="Specimens"><title>Specimens.</title><p>MZB. Asc. 00007</p></tp:treatment-sec><tp:treatment-sec sec-type="Habitat"><title>Habitat.</title><p>Dead coral branch and coral limestone in reef flat and reef crest.</p></tp:treatment-sec><tp:treatment-sec sec-type="Remarks"><title>Remarks.</title><p>Colonies were irregularly shaped sheets and entirely green due to <italic><tp:taxon-name>Prochloron</tp:taxon-name></italic> cells distributed within the common cloacal cavities. Retractor muscle emerged from underside of thorax. The numbers of stigmata were 6–6–6–5. Some zooids had testes. Embryos were brooded in some colonies.</p><!--PageBreak--></tp:treatment-sec><tp:treatment-sec><!--Section generated to contain objects referenced in tp:taxon-treatment.--><fig id="F3" position="float" orientation="portrait"><label>Figure 3.</label><caption><p>Photosymbiotic ascidians without tunic spicules (<italic><tp:taxon-name>Diplosoma</tp:taxon-name></italic> species). Colonies <italic>in situ</italic> and thorax of zooid of <italic><tp:taxon-name>Diplosoma gumavirens</tp:taxon-name></italic> (<bold>A, B</bold>), <italic><tp:taxon-name>Diplosoma simile</tp:taxon-name></italic> (<bold>C, D</bold>), <italic><tp:taxon-name>Diplosoma simileguwa</tp:taxon-name></italic> (<bold>E, F</bold>), and <italic><tp:taxon-name>Diplosoma virens</tp:taxon-name></italic> (<bold>G, H</bold>). <bold>en</bold> endostyle; <bold>es</bold> esophagus; <bold>rt</bold> retractor muscle. Scale bars = 0.1 mm.</p></caption><graphic xmlns:xlink="http://www.w3.org/1999/xlink" xlink:href="zookeys-422-001-g003.jpg" position="float" orientation="portrait" xlink:type="simple"/></fig></tp:treatment-sec></tp:taxon-treatment>
