# Supplementary material for: Photosymbiotic ascidians from Pari Island (Thousand Islands, Indonesia)
Source: Zookeys. 2014 Jun 30;(422):1–10. doi: 10.3897/zookeys.422.7431 (PMC4109442; doi:10.3897/zookeys.422.7431)
Supplement: XML Treatment for Diplosoma simileguwa [file zookeys.422.7431-treatment8.xml]

<!DOCTYPE tp:taxon-treatment
  PUBLIC "-//TaxonX//DTD Taxonomic Treatment Publishing DTD v0 20100105//EN" "tax-treatment-NSO.dtd">
<tp:taxon-treatment xmlns:tp="http://www.plazi.org/taxpub"><tp:treatment-meta><kwd-group><label>Taxon classification</label><kwd><named-content content-type="kingdom">Animalia</named-content></kwd><kwd><named-content content-type="order">Aplousobranchia</named-content></kwd><kwd><named-content content-type="family">Didemnidae</named-content></kwd></kwd-group><mixed-citation publication-type="journal"><person-group><name><surname>Hirose</surname><given-names>Euichi</given-names></name><name><surname>Iskandar</surname><given-names>Budhi Hascaryo</given-names></name><name><surname>Wardiatno</surname><given-names>Yusli</given-names></name></person-group><article-title>Photosymbiotic ascidians from Pari Island (Thousand Islands, Indonesia)</article-title><source>Zookeys</source><day>30</day><month>6</month><year>2014</year><volume>2014</volume><issue>422</issue><fpage>1</fpage><lpage>10</lpage><pub-id pub-id-type="doi">10.3897/zookeys.422.7431</pub-id></mixed-citation></tp:treatment-meta><tp:nomenclature><tp:taxon-name>
                        <tp:taxon-name-part taxon-name-part-type="genus">Diplosoma</tp:taxon-name-part>
                        <tp:taxon-name-part taxon-name-part-type="species">simileguwa</tp:taxon-name-part>
                    </tp:taxon-name><tp:taxon-authority>Oka &amp; Hirose, 2005</tp:taxon-authority><xref ref-type="fig" rid="F3">Fig. 3E, F</xref></tp:nomenclature><tp:treatment-sec sec-type="Specimens"><title>Specimens.</title><p>MZB. Asc. 00008</p></tp:treatment-sec><tp:treatment-sec sec-type="Habitat"><title>Habitat.</title><p>Shaded side of dead coral branches in reef flat</p></tp:treatment-sec><tp:treatment-sec sec-type="Remarks"><title>Remarks.</title><p>Colonies were irregularly shaped sheets and entirely green due to <italic><tp:taxon-name>Prochloron</tp:taxon-name></italic> cells distributed within common cloacal cavities. Retractor muscle emerged from underside of thorax. The numbers of stigmata were 4–5–4–3. This record is the first of this species from outside of the Taiwan–Ryukyu area.</p></tp:treatment-sec><tp:treatment-sec><!--Section generated to contain objects referenced in tp:taxon-treatment.--><fig id="F3" position="float" orientation="portrait"><label>Figure 3.</label><caption><p>Photosymbiotic ascidians without tunic spicules (<italic><tp:taxon-name>Diplosoma</tp:taxon-name></italic> species). Colonies <italic>in situ</italic> and thorax of zooid of <italic><tp:taxon-name>Diplosoma gumavirens</tp:taxon-name></italic> (<bold>A, B</bold>), <italic><tp:taxon-name>Diplosoma simile</tp:taxon-name></italic> (<bold>C, D</bold>), <italic><tp:taxon-name>Diplosoma simileguwa</tp:taxon-name></italic> (<bold>E, F</bold>), and <italic><tp:taxon-name>Diplosoma virens</tp:taxon-name></italic> (<bold>G, H</bold>). <bold>en</bold> endostyle; <bold>es</bold> esophagus; <bold>rt</bold> retractor muscle. Scale bars = 0.1 mm.</p></caption><graphic xmlns:xlink="http://www.w3.org/1999/xlink" xlink:href="zookeys-422-001-g003.jpg" position="float" orientation="portrait" xlink:type="simple"/></fig></tp:treatment-sec></tp:taxon-treatment>
